# Supplementary material for: The variation of coverage and access to palliative care for cancer patients in eight European countries: an exploratory vignette approach
Source: BMC Palliat Care. 2025 Jul 7;24:188. doi: 10.1186/s12904-025-01831-1 (PMC12235821; doi:10.1186/s12904-025-01831-1)
Supplement: Supplementary file 2 — Supplementary Material 2. [file 12904_2025_1831_MOESM2_ESM.xlsx]

## Sheet: All countries
Service	England	Bulgaria	Lithuania	France	Portugal	Estonia	Sweden	Netherlands
Oncology Team	Fully covered, free at point of use, but waiting time targets for access to treatment are currently being missed and a higher proportion of patients in deprived areas diagnosed in emergency settings	People have to travel to the nearest COC (Comprehensive Oncology Centres), which is in many cases a problem due to time constrains and travel expenses, or physical constrains to travel. Fully covered/no copayments once there	100% is publicly paid, but specialist treatment is concentrated in major hospitals in the main cities: distances and waiting times are the main problems	Covered 100% if inclusion in the long-term illness scheme (the norm for cancer). If not, 80% of tariffs charged by the social health insurance system is covered; some costs can be covered by complementary health insurances	Covered; oncology patients are exempt from copayment and have access through primary care and ER	Cancer treatment services and the work of oncology team is covered throughout Estonia. There can be longer waiting time due to the lack of personnel and facilities in the hospitals. Sometimes the distance to the hospital can be also a problem for the patients.	Country wide coverage	Full coverage Some (standard) cost-sharing: for all medical care except GP care and home care, a mandatory deductible of 385 euro per year applies, before insurance takes over. For low incomes, a monthly care allowance partly covers this amount. When a care provider does not have a contract with the patient’s insurer, the patient may have to pay a percentage out-of-pocket
Specialist palliative care team	Fully covered, free at point of use. Provision varies across the country, and some services provided by third sector hospice services	Same as above; palliative care is part of COC care in BG	As above	There are strong geographical disparities in the availability of palliative care units on the French territory. 20% of costs not covered by the SHI and some supplementary costs are also not covered in hospitals	Patients are exempt from copayment; there is still need for hospital wards and home care teams, covered by state	There are two teams of palliative care specialist in Estonia, both are located in Tallinn. Otherwise, there is no systematic organization of palliative care in the country. Work of psychologists/social workers/care coordinators is not covered explicitly by the EHIF budget	Varies a lot between different regions in Sweden (n=21). Most regions have well-developed spec home care. But very few have specialist consultant teams (even fewer reach outside the hospitals!). In the whole of Sweden we have only a dozen of hospices. Maybe half of the regions have specialist palliative hospital wards.	According to the SONCOS norms, every hospital should have a specialized palliative care team. At present almost every hospital has such a team. Some (standard) cost-sharing (same as above)
Chemotherapy	Fully covered, free at point of use	100 % covered by the NHIF, though ends when COC officially assigns patient to palliatve care pathway	100% is publicly paid; treatment is available only in a few hospitals (day care units) in five major cities	Covered 100% if inclusion in the long-term illness scheme (the norm for cancer). If not, 65% of tariffs charged by the social health insurance system is covered.	Fully covered	The service is covered throughout Estonia (3 centres). There can be longer waiting time due to lack on personnel and facilities in the hospitals. Sometimes the distance to the hospital can be a problem for patients.	Country wide coverage	Full coverage Some (standard) cost-sharing (same as above)
Opoids: - Oral - Transdermal - Transmucosal Benzodiazepines: - Oral - Injectable	NHS funded services fully covered, free at point of use	Opioids; Yes Benzodiazepines: No, unless these drugs are assigned by an outpatient ps-chotherapist	Covered for all insured under state insurance scheme; good access	Covered 100% if inclusion in the long-term illness scheme (the norm for cancer). If not, 65% of tariffs charged by the social health insurance system is covered for opioids and 15% for benzodiazepines.	Covered with copayment, but state covers up to 90% of cost	Opioids and benzodiazepines are available in Estonia. All the necessary pharmaceutical forms are also available. Opioids are 100% reimbursed for cancer patients.	Country wide coverage	Full coverage Some (standard) cost-sharing (same as above)
Laxatives Enemas	NHS funded services fully covered, free at point of use	Patients pay for these OOP; no financial protection	Covered for all insured under state insurance scheme; good geographical access when provided as a part of primary care, but limited open hours are a problem.	Covered 100% if inclusion in the long-term illness scheme (the norm for cancer) and if the laxative is included on the drug reimbursement list. If not, 65%, 35% or 15% of tariffs charged by the social health insurance system if included on the drug reimbursement list and based on their considered medical benefits (which vary based on the type of laxatives).	Not covered	All laxatives and enemas are available in Estonia. Also, a specific drug for opioid-induced constipation (naloxegol).	Country wide coverage	Full coverage Some (standard) cost-sharing (same as above)
Psychological therapies Antidepressants	NHS funded services fully covered, free at point of use; access to antidepressants no problem	Yes, if the drug is prescribed by a phsyciatrist	Covered for all insured under state insurance scheme; quality, distance (for those in remote areas), open hours and waiting times for psychiatrists can be problems	Psychological therapies are covered by the SHI in hospital settings in the frame of psycho-oncology and support services. For antidepressants, 100% if inclu-sion in the long-term illness scheme, otherwise at 65% of the tariff set by the SHI if they are considered of high medi-cal benefits	Covered with copayment, but state covers up to 90% of cost	There is general lack of clinical psychologists in hospitals and their workload is high and their availability and support is prioritized elsewhere. There are no dedicated psychologists specifically for palliative care patients Limited access to the psychological therapies due to the lack of specialists and resources. Most commonly used antidepressants are 50% reimbursed	Country wide coverage; counselling done by social worker, psychologists and psychotherapists rarely due to low availablility. Antidepressants. - yes	Psychological support is not covered by the statutory health insurance, unless provided within the GP practice or when a diagnosis of mental disorder is given. Coping problems as a result of living with cancer is considered an adjustment disorder, which is not covered by basic insurance. Antidepressants are covered by the basic health insurance, the mandatory deductible applies
Social & financial assessment Home equipment Financial advice on how to access state financial support if needed	Benefits are means tested. Unmet need for social care is widespread, which can impact on access, especially for people relying on local authority funded provision of home care services. Some Inadequate access to home equipment esp. in urgent situations	100 % OOP	Social workers provide assessments and financial advice, 100% is publicly paid	A specific fund managed by the SHI is dedicated to help finance at home palliative care materials in addition to usual cash for care allowances for long-term care. The amount is based on patients’ financial resources. A social worker can be solicited to help organize financial aid and daily life.	Lack of overall coverage in physical availability	A lack of systematic and regulated cooperation between the health and social systems; services involve a huge amount of bureaucracy. Home equipment are not regularly financed, but it can be organized by local government when the patient asks – depending on a situation none, some or full support	Yes by social workers Yes, but sometimes is charged with a symbolic fee Yes, by social workers at all oncological wards and clinics	Social and financial assessment: No Home equipment: yes (can be borrowed at no cost via the health insurer) Financial advice: no. Here the municipality could provide help, otherwise trade unions and social care teams in municipalities may give advice.
Advance care planning conversations	Covered by NHS	Yes, through the Oncology Committee; no copayment	Not available	Included in the national guidelines on organization of palliative care pathways but not much data available on it; there would be wide variations in practice	Covered	System does not exist in Estonia	Varying routines and not part of the common routine in most places outside specialist palliative care units Has not yet been accepted by many physicians and nurses as a fruitful dialogue both early and then repeatedly along an incurable disease trajectory	Yes, you can ask for a referral by your GP or medical specialist
Servies for carers: - Psychological support - Respite care (patient admitted to an inpatient facility for a pre-determined period of time) -Bereavement support	Respite care not always available if not commissioned	No services, no financial protection	Psychological/bereavement support is included into description of palliative care. Psychologist is in charge for the provision. Respite care is outside health sector. 100% is publicly paid	Psychological support provided in the community is covered at 70% by the SHI if provid-ed by psychiatrists and not covered if provided by psychologists	Yes, there are no specific places- but spaces within services	Respite care is available in the nursing care level and is covered by the EHIF. There are no central services or system for carers nor bereavement support	Country wide coverage; Many carers unaware of the existing possibilities to get support	Psychological support is not covered by the statutory health insurance Respite care is the task of the municipality (Social Support Act) or can be part of voluntary health insurance Officially, bereavement support is covered by the voluntary insurance only. If the problems lead to a diagnosis in the DSM IV, mental care is covered by the statutory insurance.
	Service covered, no lack of availability, standard user-charges.	Service covered but some problems with availability of service and/or important user-charges.	Substantial problems with availability of services or services are often paid out-of-pocket.	Service not covered or usually unavailable and/or almost always paid out-of-pocket.

## Sheet: Bulgaria
	Coverage		Access			Determinants of access
Service	Is the service covered by the statutory system? (including exemptions)	Does cost-sharing (value or rule for determining the amount) apply? Any financial protection measures (e.g. lower cost-sharing for low-income groups/chronic patients, annual cost-sharing caps etc.)?	Is there a lack of physical availability of services (e.g. due to distance, lack of statutory/ contracted providers, poor quality of services, limited opening hours, waiting times and waiting lists)	Do patients lack the ability to obtain necessary care?* (e.g. incapacity to formulate care request)	Do patients face problems due to the attitude of the provider?** (discrimination, care denial, inability to accommodate preferences)	Can you think of any factors that would worsen/improve access of this particular vignette? (e.g. age, sex, and socioeconomic status, insurance status, legal status, place of residence, night/day, or ANYTHING else
Oncology Team	Yes. Oncology Committee. Chemotherapy and palliative care afterwards	No co-payment. Services are covered at 100 % by the National Health Insurance Fund (NHIF).	Yes. Oncology care is organized at regional level through mainly the COC, which are almost regularly distributed across the country. There is one COC covering the population in two districts (there is one COC for the 3 poorest districts in Europe – those in the Northwest Bulgaria). This means people have to travel to the nearest COC, which is in many cases a problem due to time constrains and tra…	Usually not. It still depends on the physician’s ability according to the physicians I’ve consulted)	No	place of residence; insurance status for the initial check-ups and diagnostic; patients without support from family/relatives; lower economic status – many complementary therapies are not covered or require visits to other providers (see below in the table); the limits of palliative-care days in a hospital ward; absent of palliative out-patient care services		A few introductory words: Oncology care is provided mainly by Comprehensive Oncology Centres (COC). They are healthcare establishments for special-ized out-patient and inpatient care in oncology, including palliative inpatient care. A care plan (diagnostic, treatment, palliative care) for each patient is decided by an Oncology Committee, established at each COC or another hospital (а multi-profil…
Specialist palliative care team
Chemotherapy	Yes, 100 % by the NHIF – it is not a part of the palliative care thought (of the palliative care defined by the NHIF through the palliative clinical pathway)	No co-payment	the same as above and below where is empty	the same as above and below where is empty	the same as above and below where is empty	the same as above and below where is empty
Opoids: - Oral - Transdermal - Transmucosal Benzodiazepines: - Oral - Injectable	Yes, 100 % for outpatient and inpatient treatment No, unless these drugs are assigned by an out-patient psychotherapist	No co-payment; patient receive these directly from the COC’s/hospital’s pharmacy for both in patient and out-patient treatment	the same as above depends on the access to specialized out-patient care – access to specialized psychiatric care – uneven distribution across the country
Laxatives Enemas	No, patients pay for these OOP	No financial protection
Psychological therapies Antidepressants	Yes, if the drug is prescribed by a phsyciatrist	I need INN or ATC code to answer
Social & financial assessment Home equipment Financial advice on how to access state financial support if needed	No No	100 % OOP Through a reference to expert medical commission, which certifies the persons for permanent incapacity for work / type and degree of disability based on which the patient can obtain health insurance and pension
Advance care planning conversations	Yes, through the Oncology Committee	No copayment
Servies for carers: - Psychological support - Respite care (patient admitted to an inpatient facility for a pre-determined period of time) -Bereavement support	No	No financial protection
Actual care delivery for terminal cancer patients if different from the example above	BG direct comments on the pathway: A 60-year-old patient with stage IV non-small cell lung cancer (5-year survival rate: 6%) has moderate to severe pain, breathlessness and acute moderate depression. The oncology and specialist palliative care teams devel-op the following plan. including: - Chemotherapy to shrink tumours and al-leviate symptoms YES - Opioids to treat back-ground cancer pain and b…
If the above care plan differs from official recommendations and/or usual practice in your country, please comment on the differences in terms of services and treatments
Please comment on the setting the patient is most likely to receive these services in your country (see example from Germany, below)

## Sheet: England
	Coverage		Access			Determinants of access
Service	Is the service covered by the statutory system? (including exemptions)	Does cost-sharing (value or rule for determining the amount) apply? Any financial protection measures?	Is there a lack of physical availability of services	Do patients lack the ability to obtain necessary care?*	Do patients face problems due to the attitude of the provider?	Can you think of any factors that would worsen/improve access of this particular vignette?
Oncology Team	Yes	Fully covered, free at point of use	Waiting time targets for access to treatment currently being missed	Mediated via primary care doctor who refers to specialist	Unlikely.	Higher % of patients in deprived areas diagnosed in ER, ind. less likelihood of consulting GP/being referred
Specialist palliative care team	Yes, although provision varies across the country; some services provided by third sector hospice services.	NHS funded services fully covered, free at point of use.	Specialist palliative care provision variable – some services provided by NHS, with additional services provided by third sector, commissioned by NHS. Generalist services (eg community nursing) can be more variable out of hours.	Mediated via primary care team or oncologist.	Poorer quality of care identified for certain faith groups (Travellers, LGBT. people experiencing homelessness and prisoners)	Geographical variation in palliative care services (due to different commissioning arrangements and workforce availability)
Chemotherapy	As oncology team
Opioids Benzodiazepines	Yes	NHS funded services fully covered, free at point of use.	Immediate access to some of these drugs may be limited out of hours in the community because of pharmacy opening hours or distance to pharmacy	Mediated via primary care team or oncologist.	Unlikely	Patient/family factors – fears, myths about opioids and BDZ; Clinician concerns about use of these meds (unusual but does happen); Geographical access esp. out of hours
Laxatives Enemas	Yes	NHS funded services fully covered, free at point of use.	Immediate access to some of these drugs may be limited out of hours (pharmacy opening hours or distance)	Mediated via primary care team or oncologist	Unlikely	Patient reluctance – requires explanation Unlikely otherwise
Psychological therapies Antidepressants	Yes	NHS funded services fully covered, free at point of use.	Therapies not always adequately commissioned; Access to antidepressants no problem	Mediated via specialist palliative care teams and primary care	Unlikely	Patients may be resistant to this – will need careful and sensitive explanation and support
Social & financial assessment Home equipment Financial advice on how to access state financial support if needed	Specialist palliative care services (including third sector organisations) provide advice on accessing financial support	Benefits are means tested. Rules for accessing financial support in the case of terminal illness are complex	Unmet need for social care is widespread, which can impact on access, especially for people relying on local authority funded provision of home care services	Lack of awareness about what assistance is available Inadequate access to home equipment esp in urgent situations	Unlikely	In areas where there is no social work support or benefits advisor (often funded through charitable resources)
Advance care planning conversations	Yes	NHS and third sector – ACP interventions not always specifically commissioned	Unlikely	Mediated via primary care and specialist teams, including palliative care	Professional reluctance sometimes because they are waiting for the ‘right time’	Not specifically – though cultural and linguistic diversity may impact on willingness to broach this discussion
Servies for carers (psychological support, respite care, bereavement support)	As specialist palliative care	Psychological support should be part of NHS funded services Bereavement services not always fully commissioned – relies on partnership with third sector	Respite care is infrequently commissioned	Unlikely for psychological support and bereavement support Respite care not always available if not commissioned	Unlikely	Not specifically – though cultural and linguistic diversity may have an impact
Actual care delivery for terminal cancer patients if different from the example above
If the above care plan differs from official recommendations and/or usual practice in your country, please comment on the differences in terms of services and treatments
Please comment on the setting the patient is most likely to receive these services in your country (see example from Germany, below)	Outpatient: • Patient’s own home (community palliative care service and/or hospice at home); • Palliative day services • Specialist palliative care clinic Inpatient: • Specialist palliative care inpatient unit (hospices) • Hospital (hospital palliative care team)

## Sheet: Estonia
	Coverage		Access			Determinants of access
Service	Is the service covered by the statutory system? (including exemptions)	Does cost-sharing (value or rule for determining the amount) apply? Any financial protection measures (e.g. lower cost-sharing for low-income groups/chronic patients, annual cost-sharing caps etc.)?	Is there a lack of physical availability of services (e.g. due to distance, lack of statutory/ contracted providers, poor quality of services, limited opening hours, waiting times and waiting lists)	Do patients lack the ability to obtain necessary care?* (e.g. incapacity to formulate care request)	Do patients face problems due to the attitude of the provider?** (discrimination, care denial, inability to accommodate preferences)	Can you think of any factors that would worsen/improve access of this particular vignette? (e.g. age, sex, and socioeconomic status, insurance status, legal status, place of residence, night/day, or ANYTHING else
Oncology Team	Yes, the cancer treatment services and the work of oncology team is covered throughout the Estonia (three oncology centers).	All patients get cancer treatment, which is covered by the Estonian Health Insurance Fund (EHIF). Uninsured patients receive health insurance and cancer treatment after they have applied and obtained disability status that gets them automatic health insurance from Social Insurance Board.	Criteria have been set for the time to access to the cancer specialist, the oncology team and cancer treatment. But there can be longer waiting time due to the lack of personnel and facilities in the hospitals. Sometimes the distance to the hospital can be also a problem for the patients.	No, there are no special problems.	None.	None but for some distance to the hospital from their home and transport might be a problem as the centers are in bigger cities.
Specialist palliative care team	In Estonia, there are two teams of palli-ative care specialist in Estonia, both are located in Tallinn (the capital of Esto-nia). These centers cannot coverall of the need for palliative care in Estonia. Even though there are no specialized teams elsewhere the service itself is provided as part of other services, but this also means that it is not systematically provided. Currently palliative car…	The work of the psychologists, social workers, chaplains and care coordinators is not covered explicitly e.g. fee-for-service bases by the EHIF budget. This means that there still some opportunities to get funding for palliative care services even though the system is fragmented and not systemic. There is also a separate fee to cover the costs for the clinical psychologist and from the general co…	Yes, because there are only two specialist palliative care teams in Estonia. It is not known what is the need for this services as it has not been evaluated but many of the patients do not service the service due to the lack of specialist in the field, lack of the information about the service, generally low knowledge of patients and there is no system in place for palliative care.	Yes, because there are only two specialist palliative care teams in Estonia.	Yes, there is a problem- pa-tients with in-curable disease are sometimes not the priority for specialist care providers.	Yes. There might be some reluctance to invest in palliative care- other areas of work seem more prioritized.	*https://ravijuhend.ee/tervishoiuvarav/juhendid/140/palliatiivse-ravi-juhend-i-osa-sumptomaatiline-ravi#dfc229cd	**https://ravijuhend.ee/tervishoiuvarav/juhendid/150/palliatiivne-ravi-ii-osa-erakorraliste-seisundite-kasitlus-elulopuravi-ja-palliatiivse-ravi-korraldus#dfc229cd
Chemotherapy	Yes, the service is covered throughout the Estonia (three oncol-ogy centers).	All patients get chemo-therapy, which is cov-ered by the Estonian Health Insurance Fund (EHIF). Uninsured pa-tients receive health insurance after they have applied and ob-tained disability status that gets them automat-ic health insurance from Social Insurance Board. There are financial in-struments used for new treatment schemes where the pharmaceuti-cal company shares the costs with health ins…	Criteria have been set for the time to access to the cancer treatment. But there can be longer waiting time due to lack on personnel and facilities in the hospitals. Some-times the distance to the hospital can be a problem for patients.	None.	None.	None. Some-times the distance to the hospital can be a problem for patients who live in rural areas or further away from the 3 centers.
Opoids: - Oral - Transdermal - Transmucosal Benzodiazepines: - Oral - Injectable	Opioids and benzodiazepines are available in Estonia. All the necessary pharmaceutical forms are also available.	Opioids are 100% reimbursed for cancer patients. Not all benzodiazepines are not reimbursed- diazepam is covered and also colonazepam (the later can only be prescribed to the patient by neurologist that limits the access to it).	It is possible to prescribe opioids for one month at a time, i.e prescriptions should be renewed every month, in case of colonazepam this can only be prescribed by neurologist, that limits the access.	None.	Yes, there is often times contempt for patients using opioids due their health condition. Also, the fear of prescribing opioids to patients is still high. This is due to a lack of knowledge and practice about the use of opioids among healthcare workers.	Yes, the fear of prescribing opioids to patients still exists. This is due to a lack of knowledge and practice about the use of opioids among healthcare workers.
Laxatives Enemas	All laxatives and enemas are available in Estonia. Also, a specific drug for opioid-induced constipation (naloxegol).	Not all laxatives and enemas are reimbursed as they are over the counter drugs. Naloxegol is 75% reimbursed for long-term (2 months) opioid-induced constipation.	None.	None.	None.	None.
Psychological therapies Antidepressants	There is gen-eral lack of clinical psy-chologists in hospitals and their workload is high and their availabil-ity and support is prioritized elsewhere. There are no dedicated psychologists specifically for palliative care patients its up to the hospitals etc how they use the psy-chologist that they have on their payroll. All antidepres-sants are available in Estonia	Limited access to the psychological therapies due to the lack of spe-cialists and resources. Most commonly used antidepressants are 50% reimbursed.	None. Yes, due to the lack of specialists and resources. There are no problems with antidepressants.	Yes, there is the problem with psycho-logical ther-apies due to the lack of specialist. No special problems with antide-pressants. Sometimes patients are not correctly treated due to their own choices and lack of knowledge.	Sometimes patients them-selves prefer not to have the psychological therapies due to stigma. Yes, there is some problem with antidepres-sants as patients do not want to use them due to the side effects and also due to the stigma.	False shame and prejudice what relates to mental health services use and mental health issues among gen-eral population can be a problem***	***https://www.sm.ee/sites/default/files/content-editors/eesmargid_ja_tegevused/Norra_toetused/Rahvatervise_programm/elanikkonna_teadlikkus_suhtumine_ja_hoiakud_vaimse_tervise_teemadel_2016.pdf
Social & financial assessment Home equipment Financial advice on how to access state financial support if needed	There is a lack of systematic and regulated cooperation between the health and social systems. Patients don´t always know their rights and choices.	Social workers in munic-ipalities are financed by the local government. Social workers in health care institutions are financed by the institu-tions´ administration costs. Home equipment are not regularly financed, but it can be organized by local government when the patient asks – depending on a situation none, some or full sup-port.	Yes, there is a problem. The main reason is a lack of systematic and regulated cooperation between the health and social systems.	Yes, there is a problem. Services involve a huge amount of bureaucracy.	Patients are not used for asking help.	Yes, if the patient has some other socio-economic problems in addition to the disease (eg alcoholism).
Advance care planning conversations	System does not exist in Estonia. At the initiative of the Estonian Medical Asso-ciation, a na-tional working group has been set up to compile ad-vance care planning doc-uments and system.	No, the system does not exist.	Yes, because the system does not exist.	Yes, because the system does not exist.	No problem at the moment.	No.
Servies for carers: - Psychological support - Respite care (patient admitted to an inpatient facility for a pre-determined period of time) -Bereavement support	There are no central ser-vices or sys-tem for carers nor bereave-ment support. Respite care is available in the nursing care level.	There are no services for carers organized centrally but there are NGO based support groups that are mostly project based. Respite care is covered by the EHIF.	Yes, because there are no centrally organized services except the possibility of respite care.	Yes, because there are no services except the possibility of respite care.	Yes. Causing guilt when carer wishes to send the patient to the respite care.	No.
Actual care delivery for terminal cancer patients if different from the example above
If the above care plan differs from official recommendations and/or usual practice in your country, please comment on the differences in terms of services and treatments	There are three hospices in Estonia (2 in Tallinn, 1 in Tartu), a total of 40 beds are covered by the EHIF. Most personnel have received the necessary training.
Please comment on the setting the patient is most likely to receive these services in your country (see example from Germany, below)	Most patients prefer to receive the services at home, approx. 10-15% prefer to be at the hospital/hospice.

## Sheet: France
	Coverage		Access			Determinants of access
Service	Is the service covered by the statutory system? (including exemptions)	Does cost-sharing (value or rule for determining the amount) apply? Any financial protection measures (e.g. lower cost-sharing for low-income groups/chronic patients, annual cost-sharing caps etc.)?	Is there a lack of physical availability of services (e.g. due to distance, lack of statutory/ contracted providers, poor quality of services, limited opening hours, waiting times and waiting lists)	Do patients lack the ability to obtain necessary care?* (e.g. incapacity to formulate care request)	Do patients face problems due to the attitude of the provider?** (discrimination, care denial, inability to accommodate preferences)	Can you think of any factors that would worsen/improve access of this particular vignette? (e.g. age, sex, and socioeconomic status, insurance status, legal status, place of residence, night/day, or ANYTHING else		*Refernces [1-12] in FR Word doc*
Oncology Team	Yes, 100% if inclusion in the long-term illness scheme (Affection de longue durée, ALD) – which is the norm for cancer. If not, 80% of tariffs charged by the social health insurance system is covered.	Some supplementary costs are not covered by the SHI such as deductibles for hospital accommodation (a fixed tariff), single room supplement, overbilling by the surgeons. These can be covered by complementary health insurances (CHI). Also if the person is covered by the schemes for low income groups (Complémentaire santé solidaire, C2S), there is no OOP for patients, except for overbilling charges.	There can be longer distances for accessing services in rural areas, but there are 20 centers specialized in cancer treatment (Centres de lutte contre le cancer, CLCC) which are distributed more or less homogenously across the territory (one in each region) [1].	Yes in some cases, it can be very complicated for patients (and families) to know the options for care and participate in treatment decisions. This is particularly an issue for patients with lower socio-economic status but also those with cognitive or mental-health related issues.	Some studies suggest that there may be less use of innovative care for the less well-off patients (such as new expensive drugs for the treatment of metastatic lung cancer) [2].	Research carried out on other types of cancer (breast cancer) showed differences in the organization of services and the availability of technical platforms, as well as differences in medical practices between hospitals [3], which can be similar for lung cancer. There can be some financial difficulties for patients with low-incomes who have no complementary health insurances and do not know how t…
Specialist palliative care team	Yes, mostly covered by the SHI (up to 80% for the first month).	20% are not covered by the SHI and some supplementary costs are also not covered in hospitals (see above). These can be covered by complementary health insurances. Overbilling is possible.	There are strong geographical disparities in the availability of palliative care units on the French territory. Mobile palliative care teams can compensate for some of these disparities [4]. Access to palliative care is considered as a right since 1999 [5] but in practice not all patients actually benefit from it due to a slow development of this type of care. At home palliative care is also poss…	Yes, in particular for vulnerable populations (disabled individuals, people in prisons, people with low-income or homeless, etc.) [6, 7].		Research in France has shown that women and younger patients (18–49 years old) were less likely to access inpatient palliative care while patients with a greater number of comorbidities, metastatic cancer, or cancer of the nervous system, were more likely to have done so [8].
Chemotherapy	Yes, 100% if inclusion in the long-term illness scheme for cancer (Affection de longue durée, ALD). If not (but ALD is the norm for cancer), 65% of tariffs charged by the social health insurance system is covered.	See above – in case of non-inclusion in the ALD scheme (but this is not the norm for cancer).	See above (oncology team)	See above (oncology team)		See above (oncology team)
Opoids: - Oral - Transdermal - Transmucosal Benzodiazepines: - Oral - Injectable	Yes, 100% if inclusion in the long-term illness scheme for cancer (Affection de longue durée, ALD). If not, 65% of tariffs charged by the social health insurance system is covered for opioids and 15% for benzodiazepines.	See above – in case of non-inclusion in the ALD scheme (but this is not the norm for cancer).	-	Some patients (such as those with mental disorders or migrants) may have difficulties expressing pain.	Pain management practices vary widely across providers. Patients who are not in specific palliative care units may not have access to certain opioids.	In residential nursing homes, assisting staff do not have authorization to give injectable opioids. For patients to have these, they need to go to hospital or have a “hospitalization at home” in the nursing home.
Laxatives Enemas	Yes, 100% if inclusion in the long-term illness scheme for cancer (Affection de longue durée, ALD) and if the laxative is included on the drug reimbursement list. If no ALD, 65%, 35% or 15% of tariffs charged by the social health insurance system if included on the drug reimbursement list and based on their considered medical benefits (which vary based on the type of laxatives).	See above – in case of non-inclusion in the ALD scheme (but this is not the norm for cancer).
Psychological therapies Antidepressants	Psychological therapies are covered by the SHI in hospital settings in the frame of psycho-oncology and support services. For antidepressants, 100% if inclusion in the long-term illness scheme for cancer (Affection de longue durée, ALD). Otherwise, at 65% of the tariff set by the SHI if they are considered of high medical benefits (which is the case of most antidepressants).	See above – in case of non-inclusion in the ALD scheme (but this is not the norm for cancer).	Psycho-oncology and support teams are well-developed in specific cancer centers (CLCC) and large hospitals but far less in smaller hospitals. In the community, it’s not well structured at all. There are wide disparities of access to psychological support based on the place where cancer is treated.		-
Social & financial assessment Home equipment Financial advice on how to access state financial support if needed	A specific fund managed by the SHI (‘Fonds national d’action sanitaire et sociale’, FNASS) is dedicated to help finance at home palliative care materials in addition to usual cash for care allowances for long-term care. The amount is based on patients’ financial resources. A social worker can be solicited to help organize financial aid and daily life.	Other sources of funding exist such as associations against cancer, VHI…
Advance care planning conversations	Included in the national guidelines on organization of palliative care pathways but not much data available on it.				There would be wide variations in practice
Servies for carers: - Psychological support - Respite care (patient admitted to an inpatient facility for a pre-determined period of time) -Bereavement support	All employees can benefit from paid leaves to assist a relative at the end of his.her life (congé de solidarité familiale) for six months maximum. While it is a non-paid leave, daily allowances can be given by the SHI to the relative for a maximum of 21 days (allocation journalière d’accompagnement d’une personne en fin de vie) [9]. Psychological support provided in the community is covered at 70…
Actual care delivery for terminal cancer patients if different from the example above
If the above care plan differs from official recommendations and/or usual practice in your country, please comment on the differences in terms of services and treatments	Recommendations for organization of palliative care pathways in France: https://www.has-sante.fr/upload/docs/application/pdf/2017-09/organisation_of_pathways_-_essentials_of_the_palliative_approach.pdf.
Please comment on the setting the patient is most likely to receive these services in your country (see example from Germany, below)	Palliative care in dedicated hospital units (‘lits d’unité de soins palliatifs’, LUSP) [2.8 per 100,000 inhabitants in 2019]; palliative care in dedicated beds in other hospital units (‘lits identifiés de soins palliatifs’, LISP) [8.4 per 100,000 inhabitants in 2019]; palliative care provided by mobile teams also in charge of training other health professionals to deal with their dying patients i…

## Sheet: Lithuania
	Coverage		Access			Determinants of access
Service	Is the service covered by the statutory system? (including exemptions)	Does cost-sharing (value or rule for determining the amount) apply? Any financial protection measures?	Is there a lack of physical availability of services	Do patients lack the ability to obtain necessary care?*	Do patients face problems due to the attitude of the provider?	Can you think of any factors that would worsen/improve access of this particular vignette?
Oncology Team	Yes. It (as likely pain relief service, etc.) is covered for all insured under state insurance scheme (98 % of population).	No cost-sharing as 100% is publicly paid.	Yes when specialist treatment is concentrated in major hospitals in the main cities: distances and waiting times are the main problems.	No evidence. However, the whole system is still paternalistic with dominance of physicians.	No evidence. However, reimbursement mechanism could imply improper incentives when a) acute care by definition is not included in ”palliative care”; palliative care is mostly referred as primary non-specialist care; b) tariffs for other services (pain relief, nursing) could be imbalanced.	Place of residence when specialist treatment is concentrated in big cities.
Specialist palliative care team	Yes, it is covered for all insured under state insurance scheme.	No cost-sharing as 100% is publicly paid.	It depends on the setting where the care is provided: An accessibility of GP-led palliative care team is much better than a specialist-led palliative care teams acting in hospitals.	As above	As above	As above
Chemotherapy	Yes, chemotherapy as a day care service for severe pain relief is covered for all insured.	No cost-sharing as 100% is publicly paid.	Treatment is available only in a few hospitals (day care units) in five major cities.	As above	No evidence	Place of residence and socioeconomic status, poorer patients may confront a problem related to daily travel or accommodation during the treatment period. Politicians and friends of physicians might be considered as privileged patients.
Opioids Benzodiazepines	Yes, it is covered for all insured under state insurance scheme.	Minor retail copayment (80+ exempted)	Quite good access when GPs could prescribe opioids and benzodiazepines.	No evidence.	No evidence. However, statistics on low consumption of opioids and overconsumption of benzodiazepines in the country.
Laxatives Enemas	Yes, it is covered for all insured under state insurance scheme.	No cost-sharing as 100% is publicly paid.	Quite good geographical access when provided as a part of primary care. However, limited open hours are a problem.	No evidence.	No evidence.	Sex: patients may hesitate to ask nurses-females for help. Outpatient care is not available at nights and weekends.
Psychological therapies Antidepressants	Yes, it is covered for all insured under state insurance scheme. Reimbursement of antidepressants if a psychiatrist gives ICD-X F31, F32, F33, or F38 diagnosis and prescribes certain medicines from a list of reimbursed medicines.	No cost-sharing as 100% is publicly paid. Retail copayment for prescribed reimbursed antidepressants (80+ exempted).	Quality might be questionmarked. Distance might be a barrier for patients living in remote areas. Open hours and sometimes waiting times for psychiatrists.	Stigma for mental disorders	Concerning psychologists, lack of evidence–based interventions, opportunistic approach to patients.	Outpatient care is not available at nights and weekends.
Social & financial assessment Home equipment Financial advice on how to access state financial support if needed	Yes as provided by social worker being a member of palliative care team. Not available Yes as provided by social worker being a member of palliative care team.	No cost-sharing as 100% is publicly paid.	Limited open hours.	No evidence. In general, patients do not need financial advice from social worker.	Financial assessment/advice is not a priority for social workers; they are overloaded with other tasks.	.
Advance care planning conversations	Not available
Servies for carers (psychological support, respite care, bereavement support)	Psychological/bereavement support is included into description of palliative care. Psychologist is in charge for the provision. Respite care is outside health sector.	No cost-sharing as 100% is publicly paid.		Yes, when nobody waits for such support. Respite care is commonly attributed to social services. But even in social sector provision is very limited.	Commonly, the patient is considered to be in focus so support for carers likely is on margin.
Actual care delivery for terminal cancer patients if different from the example above
If the above care plan differs from official recommendations and/or usual practice in your country, please comment on the differences in terms of services and treatments	In Lithuania terminal patients are getting not exclusively palliative care (see a definition below) but other services, e.g. pain relief services, including radiotherapy, as well as inpatient nursing particularly for the cancer patients, etc. The regulation defines palliative care in a narrow way: services for a patient with an incurable progressive illness who has reached a stage incompatible wi…
Please comment on the setting the patient is most likely to receive these services in your country (see example from Germany, below)

## Sheet: Netherlands
	Coverage		Access			Determinants of access
Service	Is the service covered by the statutory system? (including exemptions)	Does cost-sharing (value or rule for determining the amount) apply? Any financial protection measures (e.g. lower cost-sharing for low-income groups/chronic patients, annual cost-sharing caps etc.)?	Is there a lack of physical availability of services (e.g. due to distance, lack of statutory/ contracted providers, poor quality of services, limited opening hours, waiting times and waiting lists)	Do patients lack the ability to obtain necessary care?* (e.g. incapacity to formulate care request)	Do patients face problems due to the attitude of the provider?** (discrimination, care denial, inability to accommodate preferences)	Can you think of any factors that would worsen/improve access of this particular vignette? (e.g. age, sex, and socioeconomic status, insurance status, legal status, place of residence, night/day, or ANYTHING else
Oncology Team	Yes	Yes, for all medical care except GP care and home care, a mandatory deductible of 385 euro per year applies, before insurance takes over. For low incomes, a monthly care allowance partly covers this amount. When a care provider does not have a contract with the patient’s insurer, the patient may have to pay a percentage out-of-pocket when he/she has an in-kind type of insurance. The amount may va…	No (exception may be in the case of the COVID-19 pandemic)	Maybe mentally impairment or low literacy may cause problems in formulating a care request.	Not to our knowledge	None
Specialist palliative care team	Yes, according to the SONCOS norms, every hospital should have a specialized palliative care team. At present almost every hospital has such a team. SONCOS is the Dutch Foundation for Oncological Cooperation that stands for a multidisciplinary quality policy in oncological care. They provide norms, guidelines and quality registers.	See above	No	See above	See above	None
Chemotherapy	Yes	See above	No	See above	See above	None
Opoids: - Oral - Transdermal - Transmucosal Benzodiazepines: - Oral - Injectable	Yes	See above	No	See above	See above	None
Laxatives Enemas	Yes	Yes, when on prescription of a physician; the mandatory deductible applies (for both laxatives and enemas), but the deductible will be spend anyway because of the chemotherapy.	No	See above	See above	None
Psychological therapies Antidepressants	Psychological support is not covered by the statutory health insurance, unless provided within the GP practice or when a diagnosis of mental disorder is given. Coping problems as a result of living with cancer is considered an adjustment disorder, which is not covered by basic insur-ance. Some voluntary insurances may cover this type of care (some-times partly).	Onco-psychological therapy was tempo-rary covered be-tween 2018 and 2021. The project was a research into the cost-effectiveness of psychological care. A referral of a GP or medical specialist was required. This pilot stopped and current-ly the it is not clear whether this will be followed up. Psycho-logical care can be part of a multidiscipli-nary rehabilitation treatment in the hospital. This r…	No	See above	See above	None
Social & financial assessment Home equipment Financial advice on how to access state financial support if needed	Social and financial assessment: No Home equipment: yes (see next column) Financial advice: no. Here the munic-ipality could provide help, otherwise trade unions and social care teams in municipalities may give advice. Sick employees are paid their salary (be-tween 70-100% depending on their collective labour agreement) during the first two years of illness	Financial assess-ments are not part of the healthcare sys-tem. Nurses, who signal these prob-lems, may refer the patient and her fami-ly to the social sup-port/financial support of municipalities. Home equipment (hospital bed, hoist, wheelchair, equip-ment for extra oxy-gen provision etc.) can be borrowed at no cost via the health insurer. For equip-ment that is non-medical (such as wheelchairs a…	No	See above	See above	None
Advance care planning conversations	Yes, you can ask for a referral by your GP or medical specialist (https://www.nivel.nl/sites/default/files/bestanden/1003801.pdf). It can be delivered by the principal treating physicians as well as by palliative care teams in primary or secondary care. In practice, often professionals spend more time on this subject then officially reimbursed (according to email exchange with IKNL).		See above	See above	See above	None
Servies for carers: - Psychological support - Respite care (patient admitted to an inpatient facility for a pre-determined period of time) -Bereavement support	Psychological support is not covered by the statutory health insurance, unless provided within the GP practice or when a diagnosis of mental disorder is given. Some voluntary insurances cover this type of care (sometimes partly). Respite care is the task of the municipality (Social Support Act) or can be part of voluntary health insurance Officially, bereavement support is covered by the voluntar…	Psychological sup-port: Fully out-of-pocket unless provid-ed by a GP or practice nurse mental care at the GP office. For palliative support, there is a subsidy regulation for organi-zation that provide this care (see below) Respite care can be covered by the mu-nicipality (via the Social Support Act), a co-payment of 19 euro per month will apply.	See above	See above	See above	None
Actual care delivery for terminal cancer patients if different from the example above
If the above care plan differs from official recommendations and/or usual practice in your country, please comment on the differences in terms of services and treatments	In the Netherlands, the care plan will be set up in collaboration with the patient (and his/her family). In stage IV lung cancer, it is important to know whether the patient will aim to live as long as possible (and maybe choose for chemotherapy despite possible severe side effects or choose for living as comfortable as possible in the last months of live (and maybe choose for maximum pain reliev…
Please comment on the setting the patient is most likely to receive these services in your country (see example from Germany, below)	Oncological medical care and related services (including psychological care) is provided in hospitals. This may change in the the last months of live, when people may be admitted to a nursing home, primary care facility or hospice or may stay at home with home care, de-pending on the preference of the patient and the expected duration until end of life. Be-sides dedicated hospices, palliative car…

## Sheet: Portugal
	Coverage		Access			Determinants of access
Service	Is the service covered by the statutory system? (including exemptions)	Does cost-sharing (value or rule for determining the amount) apply? Any financial protection measures (e.g. lower cost-sharing for low-income groups/chronic patients, annual cost-sharing caps etc.)?	Is there a lack of physical availability of services (e.g. due to distance, lack of statutory/ contracted providers, poor quality of services, limited opening hours, waiting times and waiting lists)	Do patients lack the ability to obtain necessary care?* (e.g. incapacity to formulate care request)	Do patients face problems due to the attitude of the provider?** (discrimination, care denial, inability to accommodate preferences)	Can you think of any factors that would worsen/improve access of this particular vignette? (e.g. age, sex, and socioeconomic status, insurance status, legal status, place of residence, night/day, or ANYTHING else
Oncology Team	Yes	No, oncology patients are exempt from copayment	No	Patients have access through primary care and ER	No	Worsen: Low social status Legal status
Specialist palliative care team	Yes	No, patients are exempt from copayment	Yes, there is still need for hospital wards and home care teams, covered by state	Patients have access through primary care and ER	No	Worsen: Low social status Legal status
Chemotherapy	Yes	No, oncology patients are exempt from copayment	No	Patients have access through primary care and ER	No	Worsen: Low social status Legal status
Opoids: - Oral - Transdermal - Transmucosal Benzodiazepines: - Oral - Injectable	Yes	Yes, there is copayment, but state covers up to 90% of cost	No	Patients have access in all healthcare system, by medical prescription	No (although some residual stigma about opioids)	No, but there could be still problems in the care setting with support for carers
Laxatives Enemas	No	No	No	Patients have access in all healthcare system, in any pharmacy	No	No
Psychological therapies Antidepressants	Yes	Yes, there is copayment, but state covers up to 90% of cost	No	Patients have access in all healthcare system, by medical prescription	No	No
Social & financial assessment Home equipment Financial advice on how to access state financial support if needed	Yes	No	Not overall coverage	Yes, through primary or hospital care	No, but access is from healthcare	No
Advance care planning conversations	Yes	-	No	No, but culturally not all patients are prepared for open conversation about this	No	Yes, maybe some doctors are still relunctant to making these conversations
Servies for carers: - Psychological support - Respite care (patient admitted to an inpatient facility for a pre-determined period of time) -Bereavement support	Yes, but there are still more beds to be available for this purpose	No	Yes, there are no specific places- but spaces within services	Yes	No	No
Actual care delivery for terminal cancer patients if different from the example above
If the above care plan differs from official recommendations and/or usual practice in your country, please comment on the differences in terms of services and treatments	-
Please comment on the setting the patient is most likely to receive these services in your country (see example from Germany, below)	Portugal cares for these patients wherever they are, out or inpatient, by community and hospital teams, including acute patients wards in hospitals.

## Sheet: Sweden
	Coverage		Access			Determinants of access
Service	Is the service covered by the statutory system? (including exemptions)	Does cost-sharing (value or rule for determining the amount) apply? Any financial protection measures (e.g. lower cost-sharing for low-income groups/chronic patients, annual cost-sharing caps etc.)?	Is there a lack of physical availability of services (e.g. due to distance, lack of statutory/ contracted providers, poor quality of services, limited opening hours, waiting times and waiting lists)	Do patients lack the ability to obtain necessary care?* (e.g. incapacity to formulate care request)	Do patients face problems due to the attitude of the provider?** (discrimination, care denial, inability to accommodate preferences)	Can you think of any factors that would worsen/improve access of this particular vignette? (e.g. age, sex, and socioeconomic status, insurance status, legal status, place of residence, night/day, or ANYTHING else
Oncology Team	Yes	Almost all care is financed by taxes in Sweden. The patient only pays 10 Euro/day when admitted to hospital. Annually each citizen has to pay at the most 100-200 Euro for hospital care. The same amount for out clinic care and the same maximum amount for prescribed drugs.	Country wide coverage	No	Many oncologist still thinks it is always too early to involve palliative specialists	No
Specialist palliative care team	Yes, if available	If available, see above	Varies a lot between different regions in Sweden (n=21). Most regions have well-developed spec home care. But very few have specialist consultant teams (even fewer reach outside the hospitals!). In the whole of Sweden we have only a dozen of hospices. Maybe half of the regions have specialist palliative hospital wards.	Still hindered by a lot of existing prejudices among patients and health care staff about what palliative care is and can contribute with	Even some specialist palliative teams are still only focused on the very last weeks of life	Largely dependant on place of residence Many regions lack specialists in palliative medicine on call, especially available for patients not admitted to a home care team or a hospice. Sweden is in a great need for a national strategy for a functional infrastructure for specialist palliative care, ie specialist home care teams, palliative outclinics, consultant teams covering both hospital wards an…
Chemotherapy	Yes	See above	Country wide coverage	No, rather lacking knowledge of drawbacks with continued chemotherapy in the later phases of incurable cancer disease.	Too few inform their patients of drawbacks and the possibility of continued support even beyond chemotherapy	Some older patients may not be referred to an oncologist as they are deemed to frail
Opoids: - Oral - Transdermal - Transmucosal Benzodiazepines: - Oral - Injectable	Yes	See above	Country wide coverage	Many patients endure pain to avoid opioid use due to prejudices.	Yes, there are still physicians around who also think opioids should be saved to the last resort	No
Laxatives Enemas	Yes	See above	Country wide coverage	Patients underestimate the necessity of regular bowel movements	The importance frequently forgotten by physicians	No
Psychological therapies Antidepressants	Yes, counselling by social worker. Psychologist and psychotherapists rarely due to low availablility. Antidepressants. - yes	See above See above	Country wide coverage Country wide coverage	Scepticism of the potential benefits of psychological therapies are common among patients and their family members.		Psychologists need to increase in numbers within the ordinary care system. A majority outside psychiatry run private clinics.
Social & financial assessment Home equipment Financial advice on how to access state financial support if needed	Yes by social workers Yes, but sometimes is charged with a symbolic fee Yes, by social workers at all oncological wards and clinics	See above Small rent is charged	Country wide coverage Country wide coverage Country wide coverage	No Most are hesistant to use adequate aids and external financial support		Social workers with a focus on patients with cancer and their carers are scarce within the local communities. They are mainly confined to hospitals
Advance care planning conversations	Not a set routine today	?	Varying routines and not part of the common routine in most places outside specialist palliative care units	A prevailing misconception is that one “should not talk about negative things because then it happens”	Has not yet been accepted by many physicians and nurses as a fruitful dialogue both early and then repeatedly along an incurable disease trajectory	Needs to be promoted in national guidelines for cancer care and palliative care
Servies for carers: - Psychological support - Respite care (patient admitted to an inpatient facility for a pre-determined period of time) -Bereavement support	Spouse -yes Available via the local communities Not a routine everywhere	See above Separately charged as rent per day of stay. Different communities have different levels but all have deductions for those less whealthy	Country wide coverage Statutory in all local communities in Sweden (n=290) In most services besides specialist palliative care non-existent	Many carers unaware of the existing possibilities to get support	Is easily neglected in ordinary care outside specialist palliative care
Actual care delivery for terminal cancer patients if different from the example above
If the above care plan differs from official recommendations and/or usual practice in your country, please comment on the differences in terms of services and treatments
Please comment on the setting the patient is most likely to receive these services in your country (see example from Germany, below)	Most widely spread are specialized home care teams, but they frequently are involved only during the last couple of months in life. Those not referred to these teams are most likely cared for by ordinary hospital wards and general practitioners (with limited experience of palliative cancer patients and their care needs). Are you older and with cognitive difficulties you are most likely cared for …
